# Supplementary material for: Meta-Review on findings about teaching and learning in distance education during the Corona pandemic—evidence from Germany, Austria and Switzerland
Source: Z Erziehwiss. 2021 Mar 4;24(2):237–311. [Article in German] doi: 10.1007/s11618-021-01000-z (PMC7931167; doi:10.1007/s11618-021-01000-z)
Supplement: Supplementary file 1 [file 11618_2021_1000_MOESM1_ESM.xlsx]

## Sheet: Tabelle1
Autor*innen	erhebende Organisation	Rekrutierung der Stichprobe	Repräsentativität	Stichprobenbeschreibung (Schüler*innen)			Stichprobenbeschreibung (Eltern)			Stichprobenbeschreibung (Lehrkräfte)
				Geschlecht	Alter	Schultyp	Geschlecht	Alter	Schultyp	Geschlecht	Alter	Schultyp
ADAS und LIFE (2020)	Beratungsstelle	E-Mail-Verteiler	nein	x	x	x	x
Andresen et al. (2020)	Uni	E-Mail-Verteiler	nein
Anger et al. (2020) / Dietrich et al. (2020)	Wissenschaftsmagazin	E-Mail-Verteiler	kA			x
Baier und Kamenowski (2020)	Uni	E-Mail-Verteiler	nein	x	x	x
Berghammer (2020)	Uni	Online-Panel (Austrian Corona Panel Data)	gD
Bešić et al. (2020)	PH	k.A.	nein
Bezirkselternausschuss Mitte (2020)	Elternverband (Berlin Mitte)	E-Mail-Verteiler	nein						x
Bildungsdirektion Nidwalden (2020)b	Kantonale Bildungsdirektion	E-Mail-Verteiler	kA			x						x
Cattaneo und Wolter (2020)	Uni	Online-Panel (LINK)	ja
Cecchini und Dutrévis (2020)c / Huber und Helm (2020b)	öffentliches Forschungsinstitut (SRED)	E-Mail-Verteiler	nein			x			x			x
Civey (2020)	Befragungsinstitut (Civey)	k.A.	ja
Conus und Durler (2020)	Uni	E-Mail-Verteiler, (Soziale) Netzwerke, Internetseiten	nein				x		x
Cordes (2020)	Lernplattform	k.A.	nein
Dreer et al. (2020)	Uni	E-Mail-Verteiler, (Soziale) Netzwerke, Internetseiten	nein	x	x	x				x	x	x
Eickelmann und Drossel (2020)	Uni	Online-Panel (Demoskopie)	ja	x	x	x				x	x	x
Feistritzer et al. (2020)	öffentliches Forschungsinstitut (IFES)	k.A.	nein
fobizz (2020)	Lehrerplattform	k.A.	nein			x						x
forsa (2020a)	Befragungsinstitut (forsa)	Online-Panel (forsa)	ja
forsa (2020b)	Befragungsinstitut (forsa)	Online-Panel (forsa)	ja
forsa (2020c)	Befragungsinstitut (forsa)	Online-Panel (forsa)	ja
Grote (2020)	Elternverband (Elternvertretung JKS)	E-Mail-Verteiler	nein						x
Grütter et al. (2020)	Uni	k.A.	nein	x	x	x
Heller und Zügel (2020)	Befragungsinstitut (Accelerom)	Online-Panel (Accelerom)	ja		x	x
Holtgrewe et al. (2020)	öffentliches Forschungsinstitut (ZSI)	k.A.	nein			x						x
Huber et al. (2020)d, Huber und Helm (2020a)d	PH	E-Mail-Verteiler, (Soziale) Netzwerke, Internetseiten	nein		x	x					x	x
Jesacher-Rößler und Klein (2020)	Uni	E-Mail-Verteiler, (Soziale) Netzwerke, Internetseiten	nein
Klapproth et al. (2020)	Uni	E-Mail-Verteiler, (Soziale) Netzwerke, Internetseiten	nein	x	x	x				x	x	x
Kugelmeier und Schmolze-Krahn (2020)	öffentliches Forschungsinstitut (FIT)	E-Mail-Verteiler, (Soziale) Netzwerke, Internetseiten	nein				x
Landeselternrat Sachsen (2020)	Elternverband (Sachsen)	E-Mail-Verteiler, (Soziale) Netzwerke, Internetseiten	nein						x
Langmeyer et al. (2020)	öffentliches Forschungsinstitut (DJI)	E-Mail-Verteiler, (Soziale) Netzwerke, Internetseiten	nein				x	x	x
LEARN EPFL (2020)	öffentliches Forschungsinstitut (EPFL LEARN)	E-Mail-Verteiler	nein			x						x
Letzel et al. (2020)	Uni	E-Mail-Verteiler	nein	x	x	x	x	x		x	x	x
Lochner (2020)	FH	E-Mail-Verteiler, (Soziale) Netzwerke, Internetseiten	nein				x
Lorenz et al. (2020c) / Lorenz et al. (2020a)	Uni	k.A.	nein	x	x	x				x	x	x
Müller (2020)	Elternverband (Hamburg)	E-Mail-Verteiler	nein						x
Neuenschwander et al. (2020)	Uni	k.A.	kA
Neumeier (2020) / brlv (2020)	Lehrerverband (brlv)	k.A.	ja	x	x	x				x	x	x
Petersen und Heimbach (2020)	Befragungsinstitut (Civey)	River-Sampling	ja
Piatti et al. (2020)	FH	k.A.	kA
Porsch und Porsch (2020)	Uni	E-Mail-Verteiler, (Soziale) Netzwerke, Internetseiten	nein				x	x
Rathgeb (2020)	öffentliches Forschungsinstitut (mpfs)	Online-Panel (GIM)	ja	x	x	x
Refle et al. (2020) / Grätz und Lipps (2021)	öffentliches Forschungsinstitut (FORS)	E-Mail-Verteiler	kA	x	x	x	x	x	x
Samson und Dukes (2020)	Uni	k.A.	kA
Schober et al. (2020a)	Uni	E-Mail-Verteiler, (Soziale) Netzwerke, Internetseiten	nein	x	x
Schober et al. (2020b)	Uni	E-Mail-Verteiler, (Soziale) Netzwerke, Internetseiten	nein	x	x
Schober et al. (2020c)	Uni	E-Mail-Verteiler, (Soziale) Netzwerke, Internetseiten	nein	x	x
Schreiner et al. (2020)	Uni	k.A.	nein			X
Schütz und Bestgen (2020)	Uni	k.A.	nein		x	x					x	x
Schwab et al. (2020)	Uni	E-Mail-Verteiler	nein	x		x				x		x
Schwerzmann und Frenzel (2020)	Kantonale Bildungsdirektion	Online-Panel (LINK)	ja		x	x	x				x	x
Seda und Ottacher (2020)	Lehrerverband (Teach for Austria)	E-Mail-Verteiler	nein
Spiel und Holzer (2020)	Uni	E-Mail-Verteiler, (Soziale) Netzwerke, Internetseiten	nein	x						x
Steiner et al. (2020)	öffentliches Forschungsinstitut (IHS)	k.A.	nein			x						x
Steinmayr und Christiansen (2020) / Steinmayr et al. (2020)	Uni	k.A.	nein				x		x
Tengler et al. (2020) / Schrammel et al. (2020)	PH	E-Mail-Verteiler, (Soziale) Netzwerke, Internetseiten	nein	x		x	x			x		x
Thies und Klein (2020)	Befragungsinstitut (dimap)	Online-Panel (dimap)	kA
Trültzsch-Wijnen und Trültzsch-Wijnen (2020)	öffentliches Forschungsinstitut (JRC EC)	k.A.	kA	x	x		x
Vuorikari et al. (2020)e	öffentliches Forschungsinstitut (JRC EC)	k.A.	kA	x	x		x
Vuorikari et al. (2020)f	öffentliches Forschungsinstitut (JRC EC)	k.A.	kA	x	x		x
Wacker et al. (2020)	PH	E-Mail-Verteiler	nein	x	x	x
Wildemann und Hosenfeld (2020)	Uni	k.A.	nein				x		x
Wößmann et al. (2020)	Uni	Online-Panel (respondi)	gD				x		x
Ziegler und Hannemann (2020)	Bundesverband (Lernen Fördern)	E-Mail-Verteiler, (Soziale) Netzwerke, Internetseiten	nein
Zinn und Bayer (2020)	öffentliches Forschungsinstitut (DIW, LIfBi)	Online-Panel (SOEP), telefonische Befragung	ja				x
