# Supplementary material for: Meta-Review on findings about teaching and learning in distance education during the Corona pandemic—evidence from Germany, Austria and Switzerland
Source: Z Erziehwiss. 2021 Mar 4;24(2):237–311. [Article in German] doi: 10.1007/s11618-021-01000-z (PMC7931167; doi:10.1007/s11618-021-01000-z)
Supplement: Supplementary file 2 [file 11618_2021_1000_MOESM2_ESM.xlsx]

## Sheet: Sheet1
Dokument	Codierte Segmente	5.1.1 Lernerfolg	5.1.2 aufgewandte Lernzeit	5.1.3 Lernmotivation	5.2 Selbständigkeit	5.3.1 technische Ausstattung	5.3.2.1 familiäre Unterstützung (Rolle der Mütter)	5.3.2.2 familiäre Unterstützung (Ausmaß der Lernunterstützung durch die Eltern)	5.3.2.3 familiäre Unterstützung (Kompetenzen und Wissen der Eltern)	5.3.2.4 familiäre Unterstützung (Selbstwirksamkeit der Eltern)	5.3.2.5 familiäre Unterstützung (Gestaltung der elterlichen Lernunterstützung)	5.3.2.6 familiäre Unterstützung (Konflikte, Streit und Spannungen im Fernunterricht)	5.4.1.1 Maßnahmen Lernzeit (Regelmäßiger Kontakt und Übermittlung von Lernmaterialien)	5.4.1.2 Maßnahmen Lernzeit (Organisation von digital unterstütztem Fernunterricht)	5.4.1.3 Maßnahmen Lernzeit (regelmäßige Überprüfung der bearbeiteten Lernaufgaben)	5.4.1.4 Maßnahmen Lernzeit (Struktur und Klarheit	5.4.1.5 Maßnahmen Lernzeit (Anteil erreichter Schüler*innen)	5.4.2.1 Maßnahmen kognitive Aktivierung (Aufgabentyp)	5.4.2.2 Maßnahmen kognitive Aktivierung (kooperatives Lernen)	5.4.2.3 Maßnahmen kognitive Aktivierung (Verfügbarkeit der Lehrperson für Schülerfragen)	5.4.3.1 Maßnahmen Lernunterstützung (Betreuung/Lehrer-Schüler-Beziehung)	5.4.3.2 Maßnahmen Lernunterstützung (Differenzierung und Individualisierung)	5.4.3.3 Maßnahmen Lernunterstützung (Passung der Lernaufgaben)	5.4.3.4 Maßnahmen Lernunterstützung (Feedback)	5.4.4 Maßnahmen zur Unterstützung der Eltern	5.4.5 globale Qualitätseinschätzung des Fernunterrichts	5.5 Lehrerkompetenzen im Fernunterricht	5.6 Technologieeinsatz im Fernunterricht	6.1. Unterschiede nach dem sozioökonomischen Hintergrund	6.2 Unterschiede nach dem Schultyp/der Schulstufe
ADAS und LIFE (2020)	16				7: 1002 - 7: 1539 (0) 8: 3 - 8: 257 (0)	7: 3 - 7: 235 (0)	6: 934 - 6: 1098 (0) 10: 1574 - 10: 1755 (0)	9: 587 - 9: 899 (0) 9: 1158 - 9: 1749 (0)	8: 509 - 9: 583 (0)																	8: 259 - 8: 503 (0)		10: 2304 - 11: 132 (0) 10: 1016 - 10: 1571 (0) 10: 1758 - 10: 2301 (0)	7: 426 - 7: 1000 (0)	8: 3 - 8: 257 (0) 10: 2304 - 11: 132 (0)
Andresen et al. (2020)	5	17: 220 - 17: 602 (0) 17: 59|637 - 17: 538|807 (0)										19: 65|401 - 19: 560|582 (0)														17: 69|391 - 17: 522|541 (0)
Anger et al. (2020) / Dietrich et al. (2020)	8	8: 575 - 8: 889 (0)	6: 46|555 - 6: 519|697 (0) 7: 188 - 7: 847 (0) 7: 949 - 7: 1548 (0) 7: 1551 - 7: 2249 (0)										3: 1266 - 3: 1596 (0) 7: 1551 - 7: 2249 (0)															4: 188 - 4: 809 (0)
Baier und Kamenowski (2020)	14	18: 61|349 - 18: 535|638 (0)	18: 61|349 - 18: 535|638 (0)	18: 61|349 - 18: 535|638 (0)		18: 61|349 - 18: 535|638 (0)						15: 337 - 15: 686 (0) 15: 1784 - 15: 2505 (0)						18: 61|349 - 18: 535|638 (0)			18: 61|349 - 18: 535|638 (0)								16: 1280 - 16: 2244 (0) 16: 2477 - 16: 2564 (0) 17: 4 - 17: 269 (0)	18: 499 - 18: 1223 (0)
Berghammer (2020)	10				1: 3527 - 1: 3674 (0)	1: 350 - 1: 509 (0)		1: 54 - 1: 167 (0) 1: 1658 - 1: 2468 (0)				2: 412 - 2: 685 (0)														1: 171 - 1: 345 (0) 2: 687 - 2: 1843 (0)			1: 171 - 1: 345 (0) 2: 687 - 2: 1843 (0)	1: 3301 - 1: 3525 (0)
Bešić et al. (2020)	0
Bezirkselternausschuss Mitte (2020)	15					11: 586 - 11: 1476 (0) 11: 61|516 - 11: 523|776 (0)							8: 3 - 8: 292 (0) 8: 533 - 8: 1192 (0)	9: 58|481 - 9: 526|725 (0)											5: 332 - 5: 792 (0) 5: 66|401 - 5: 529|624 (0)	12: 213 - 12: 505 (0) 12: 64|500 - 12: 524|724 (0)		6: 67|451 - 6: 528|724 (0) 7: 404 - 7: 796 (0) 7: 65|486 - 7: 526|724 (0) 7: 65|197 - 7: 534|451 (0) 8: 3 - 8: 292 (0) 9: 63|481 - 9: 526|724 (0)
Bildungsdirektion Nidwalden (2020)	19	12: 45|424 - 12: 530|596 (0)	15: 82|157 - 15: 550|377 (0)		12: 41|617 - 12: 517|779 (0)	15: 79|398 - 15: 554|636 (0)							11: 57|220 - 11: 556|378 (0)	10: 39|102 - 10: 536|297 (0) 16: 43|545 - 16: 517|754 (0)		16: 49|250 - 16: 471|455 (0)					11: 73|396 - 11: 488|553 (0)		19: 70|332 - 19: 555|577 (0)	17: 74|536 - 17: 535|756 (0)	13: 72|534 - 13: 509|696 (0)	8: 40|598 - 8: 536|786 (0)		10: 36|311 - 10: 542|539 (0)	12: 52|123 - 12: 536|297 (0)
brlv (2020)	5																7: 82|317 - 7: 555|707 (0)				8: 83|498 - 8: 554|779 (0) 8: 80|204 - 8: 571|486 (0)							4: 81|341 - 4: 555|661 (0)	10: 117|89 - 10: 562|452 (0)
Cattaneo und Wolter (2020)	0
Cecchini und Dutrévis (2020) / Huber und Helm (2020b)	0
Civey (2020)	1																									1: 67|394 - 1: 299|630 (0)
Conus und Durler (2020)	14				5: 1238 - 5: 2125 (0)			4: 2632 - 4: 2924 (0)		2: 3052 - 2: 3441 (0) 4: 1956 - 4: 2225 (0)		4: 1044 - 4: 1940 (0)	3: 873 - 3: 1071 (0)							3: 1334 - 3: 1548 (0)					4: 2926 - 4: 3197 (0)	3: 2117 - 3: 2460 (0)			3: 1550 - 3: 1863 (0) 5: 1238 - 5: 2125 (0) 5: 2130 - 5: 2884 (0) 5: 2887 - 5: 3606 (0)
Cordes (2020)	10							2: 2047 - 2: 2227 (0)						2: 1111 - 2: 1451 (0)													1: 228 - 1: 364 (0) 1: 2272 - 1: 2467 (0)	2: 2 - 2: 262 (0) 2: 1455 - 2: 1678 (0)
Dreer et al. (2020)	15			16: 789 - 16: 868 (0)									9: 389 - 9: 911 (0)														13: 600 - 13: 912 (0) 14: 41 - 14: 1637 (0) 18: 775 - 18: 1418 (0) 19: 1203 - 19: 1772 (0)	10: 634 - 10: 916 (0)	16: 280 - 16: 473 (0) 16: 1718 - 16: 2244 (0)	9: 1220 - 10: 591 (0) 10: 1395 - 10: 1966 (0) 15: 336 - 15: 2040 (0)
Eickelmann und Drossel (2020)	34	20: 1778 - 21: 248 (0)			15: 1184 - 15: 1519 (0)	8: 1207 - 8: 1584 (0) 15: 621 - 15: 846 (0)							8: 294 - 8: 688 (0)				13: 1036 - 13: 1257 (0) 15: 4 - 15: 65 (0) 15: 2829 - 15: 3228 (0)				15: 2357 - 15: 2658 (0)					20: 1778 - 21: 248 (0)	9: 377 - 9: 783 (0) 15: 1521 - 15: 1653 (0)	13: 162 - 13: 1032 (0) 17: 42|376 - 17: 554|711 (0)	23: 2852 - 23: 3030 (0) 24: 5 - 24: 251 (0)	9: 377 - 9: 783 (0) 10: 599 - 10: 1078 (0i 11: 510 - 11: 988 (0) 12: 4 - 12: 483 (0) 12: 485 - 12: 1321 (0) 15: 848 - 15: 1182 (0) 15: 2829 - 15: 3228 (0) 20: 5 - 20: 637 (0) 24: 255 - 24: 723 (0)
LEARN EPFL (2020)	8			21: 67|106 - 21: 544|380 (0)	21: 67|106 - 21: 544|380 (0)	21: 67|106 - 21: 544|380 (0)																						15: 60|515 - 15: 546|779 (0) 16: 59|473 - 16: 555|691 (0) 18: 48|504 - 18: 538|777 (0) 19: 72|521 - 19: 528|735 (0) 20: 49|155 - 20: 563|363 (0)
Feistritzer et al. (2020)	14					8: 35|170 - 8: 661|470 (0)		7: 36|180 - 7: 649|468 (0)		3: 38|170 - 3: 677|468 (0)		7: 36|180 - 7: 649|468 (0)									4: 52|136 - 4: 643|254 (0)		4: 45|265 - 4: 664|415 (0)		12: 38|81 - 12: 646|464 (0)					5: 100|133 - 5: 648|445 (0) 6: 32|138 - 6: 705|430 (0) 9: 37|92 - 9: 598|468 (0) 10: 28|98 - 10: 589|518 (0) 11: 37|92 - 11: 585|468 (0) 13: 37|129 - 13: 594|469 (0) 14: 38|115 - 14: 594|469 (0)
fobizz (2020)	5					2: 2037 - 2: 2274 (0)								2: 677 - 2: 1422 (0)														2: 1485 - 2: 1710 (0)		2: 1042 - 2: 1423 (0)
forsa (2020c)	35	20: 48 - 20: 420 (0) 27: 299 - 27: 431 (0)				3: 550 - 3: 665 (0) 23: 596 - 23: 693 (0)				3: 550 - 3: 1693 (0)				6: 3 - 6: 1186 (0) 17: 178 - 17: 794 (0)			3: 836 - 3: 897 (0) 11: 4 - 11: 580 (0)	17: 178 - 17: 794 (0)			14: 4 - 14: 246 (0)				12: 4 - 12: 281 (0) 13: 4 - 13: 244 (0)		23: 4 - 23: 251 (0) 23: 455 - 23: 594 (0)	10: 45 - 10: 746 (0) 16: 4 - 16: 820 (0)	21: 4 - 21: 413 (0) 27: 4 - 27: 297 (0)	5: 419 - 5: 691 (0) 6: 774 - 6: 1186 (0) 7: 58|222 - 7: 445|532 (0) 9: 66|223 - 9: 469|577 (0) 11: 378 - 11: 580 (0) 18: 4 - 18: 161 (0) 23: 696 - 23: 869 (0) 28: 4 - 28: 136 (0)
forsa (2020b)	0
forsa (2020a)	0
Grote (2020)	16		3: 66|253 - 3: 534|399 (0)			3: 1451 - 3: 1741 (0) 4: 70|579 - 4: 521|763 (0)		3: 79|578 - 3: 538|727 (0) 3: 66|253 - 3: 534|399 (0)	3: 79|578 - 3: 538|727 (0)		5: 75|580 - 5: 534|728 (0)			2: 78|409 - 2: 522|557 (0)	2: 78|409 - 2: 522|557 (0)	3: 79|578 - 3: 538|727 (0)						4: 65|259 - 4: 519|444 (0)	4: 135 - 4: 470 (0) 4: 65|259 - 4: 519|444 (0)		2: 74|177 - 2: 521|330 (0)	2: 74|177 - 2: 521|330 (0)		1: 67|56 - 1: 528|210 (0)
Grütter et al. (2020)	5	15: 24|80 - 15: 559|409 (0) 16: 19|168 - 16: 576|502 (0)			15: 24|80 - 15: 559|409 (0)															17: 27|254 - 17: 539|533 (0)	17: 27|254 - 17: 539|533 (0)
Heller und Zügel (2020)	45	29: 56|421 - 29: 518|739 (0)	13: 331 - 13: 1021 (0) 14: 65|442 - 14: 536|741 (0) 25: 1181 - 26: 199 (0) 26: 64|327 - 26: 535|666 (0)	11: 1127 - 12: 334 (0) 11: 63|305 - 11: 528|568 (0) 44: 16 - 44: 731 (0) 44: 64|203 - 44: 536|511 (0)	14: 261 - 14: 1416 (0) 44: 16 - 44: 731 (0) 44: 64|203 - 44: 536|511 (0)	36: 60|427 - 36: 539|729 (0) 37: 246 - 37: 747 (0) 37: 774 - 37: 1314 (0) 37: 57|466 - 37: 557|739 (0)	38: 245 - 38: 464 (0)	42: 60|148 - 42: 544|500 (0)							20: 56|168 - 20: 537|469 (0)	27: 62|200 - 27: 516|515 (0)		17: 1163 - 17: 1696 (0) 18: 1162 - 18: 1471 (0) 18: 63|392 - 18: 537|726 (0) 19: 58|425 - 19: 534|735 (0) 19: 58|135 - 19: 533|420 (0)	23: 61|463 - 23: 539|731 (0)		22: 67|331 - 22: 534|602 (0)		28: 64|415 - 28: 541|728 (0)	21: 59|219 - 21: 535|656 (0)	46: 63|415 - 46: 536|727 (0) 47: 61|379 - 47: 537|695 (0)	30: 60|413 - 30: 531|735 (0) 43: 64|312 - 43: 522|599 (0)		24: 64|213 - 24: 542|554 (0) 25: 425 - 25: 798 (0) 25: 65|382 - 25: 550|726 (0) 33: 917 - 33: 1460 (0) 34: 55|412 - 34: 544|729 (0) 47: 1074 - 48: 136 (0)	11: 1127 - 12: 334 (0)	13: 331 - 13: 1021 (0) 14: 57|439 - 14: 558|745 (0) 15: 63|420 - 15: 536|732 (0) 20: 655 - 20: 1110 (0) 34: 385 - 34: 697 (0)
Holtgrewe et al. (2020)	29		7: 411 - 7: 1536 (0)	2: 1448 - 2: 1601 (0) 2: 2545 - 2: 2769 (0)	2: 1448 - 2: 1601 (0) 2: 2358 - 2: 2543 (0) 8: 120 - 8: 512 (0) 8: 929 - 8: 1492 (0) 8: 2285 - 8: 2421 (0)	6: 1513 - 6: 2088 (0)			11: 3718 - 12: 361 (0) 11: 3475 - 11: 3715 (0) 12: 60|101 - 12: 560|357 (0)		11: 2056 - 11: 2499 (0)			8: 2910 - 8: 3057 (0)							5: 57|145 - 5: 537|471 (0)	10: 759 - 10: 2326 (0)	9: 60|360 - 9: 522|599 (0)	10: 2360 - 10: 2635 (0)					2: 1737 - 2: 2036 (0) 3: 63|366 - 3: 531|615 (0) 8: 2425 - 8: 2906 (0) 9: 308 - 9: 710 (0) 11: 3718 - 12: 361 (0) 11: 2661 - 11: 2920 (0) 11: 2924 - 11: 3471 (0) 12: 60|101 - 12: 560|357 (0)	7: 62|225 - 7: 540|464 (0) 11: 2056 - 11: 2499 (0) 11: 2661 - 11: 2920 (0)
Huber et al. (2020), Huber und Helm (2020a)	30	24: 2375 - 24: 2553 (0) 24: 2737 - 24: 2957 (0)	27: 2680 - 28: 513 (0)	24: 1285 - 24: 1806 (0)	23: 545 - 23: 770 (0) 24: 1810 - 24: 2227 (0) 27: 2538 - 27: 2676 (0) 35: 1731 - 35: 2130 (0)	24: 609 - 24: 997 (0) 35: 2134 - 35: 2331 (0)				24: 2232 - 24: 2370 (0)	23: 88 - 23: 498 (0)	35: 2018 - 35: 2130 (0)	26: 2208 - 26: 2428 (0) 27: 2538 - 27: 2676 (0)	27: 1919 - 27: 2533 (0)			26: 1730 - 26: 2202 (0)		28: 1139 - 28: 1292 (0) 28: 1445 - 28: 1555 (0)	26: 3103 - 26: 3283 (0) 28: 1579 - 28: 1999 (0)	28: 1579 - 28: 1999 (0)	28: 1297 - 28: 1439 (0) 28: 2004 - 28: 2213 (0)					25: 1706 - 25: 3196 (0)	26: 2433 - 26: 3098 (0)
Jesacher-Rößler und Klein (2020)	15		43: 63|363 - 43: 529|719 (0)	43: 63|363 - 43: 529|719 (0)		43: 56|360 - 43: 531|722 (0)															43: 63|363 - 43: 529|719 (0)				43: 63|363 - 43: 529|719 (0) 46: 737 - 46: 1254 (0)		33: 52|96 - 33: 553|549 (0) 43: 63|363 - 43: 529|719 (0) 44: 3630 - 44: 3943 (0)
Klapproth et al. (2020)	4			5: 52|61 - 5: 559|240 (0)		5: 52|61 - 5: 559|240 (0)
Kugelmeier und Schmolze-Krahn (2020)	5									3: 1553 - 3: 2271 (0)		4: 265 - 4: 445 (0)		5: 622 - 5: 806 (0)							3: 2273 - 3: 2664 (0)
Landeselternrat Sachsen (2020)	13			20: 22|171 - 20: 757|456 (0)		20: 22|171 - 20: 757|456 (0)		20: 22|171 - 20: 757|456 (0)	20: 22|171 - 20: 757|456 (0)							17: 39|188 - 17: 750|455 (0)					17: 39|188 - 17: 750|455 (0)		17: 39|188 - 17: 750|455 (0)		17: 39|188 - 17: 750|455 (0) 20: 22|171 - 20: 757|456 (0)			14: 41|207 - 14: 718|455 (0)		15: 51|110 - 15: 761|450 (0) 18: 30|82 - 18: 753|459 (0) 21: 30|78 - 21: 789|473 (0)
Langmeyer et al. (2020)	13		17: 61|192 - 17: 531|495 (0) 18: 4 - 18: 523 (0) 18: 57|203 - 18: 546|570 (0)			7: 191 - 7: 342 (0) 11: 4 - 11: 241 (0)	13: 1055 - 13: 1302 (0)					19: 3190 - 19: 3433 (0)	7: 1483 - 7: 1752 (0) 7: 2183 - 7: 2310 (0)															6: 3421 - 7: 190 (0) 7: 1753 - 7: 2179 (0) 7: 2312 - 7: 2611 (0) 8: 60|242 - 8: 533|768 (0)
Letzel et al. (2020)	31		25: 0 - 25: 118 (0) 36: 18|69 - 36: 707|96 (0) 45: 0 - 45: 222 (0)		36: 22|207 - 36: 701|242 (0)	59: 133 - 59: 267 (0)		37: 25|187 - 37: 706|248 (0) 58: 129 - 58: 214 (0)	58: 217 - 58: 297 (0)						36: 16|171 - 36: 700|205 (0)	57: 31|152 - 57: 699|174 (0)					37: 32|157 - 37: 697|181 (0)	29: 16|48 - 29: 710|261 (0) 30: 12|36 - 30: 709|272 (0) 31: 21|69 - 31: 719|265 (0) 32: 14|99 - 32: 714|264 (0) 33: 14|84 - 33: 709|267 (0) 34: 12|90 - 34: 713|265 (0) 47: 21|63 - 47: 696|208 (0) 48: 55 - 48: 379 (0) 72: 8|183 - 72: 705|393 (0) 73: 13|190 - 73: 713|393 (0) 74: 5|248 - 74: 707|388 (0) 75: 10|242 - 75: 710|354 (0) 76: 18|254 - 76: 717|345 (0) 77: 18|265 - 77: 709|388 (0)	29: 15|44 - 29: 714|269 (0) 36: 17|100 - 36: 695|166 (0) 57: 30|180 - 57: 698|233 (0)			57: 383 - 57: 517 (0)			59: 25|10 - 59: 689|238 (0) 82: 23|77 - 82: 698|299 (0)
Lochner (2020)	9					8: 281|265 - 8: 547|695 (0)		8: 281|265 - 8: 547|695 (0) 9: 838 - 9: 1324 (0)	8: 281|265 - 8: 547|695 (0)	7: 2163 - 7: 2548 (0) 7: 273|179 - 7: 524|363 (0)											3: 1312 - 3: 1478 (0)				9: 304|152 - 9: 538|338 (0)
Lorenz et al. (2020c) / Lorenz et al. (2020a)	25	17: 901 - 18: 210 (0) 18: 57|374 - 18: 470|586 (0)			7: 1201 - 7: 1691 (0) 8: 611 - 8: 1040 (0) 17: 736 - 17: 896 (0)	7: 1201 - 7: 1691 (0)								12: 1711 - 12: 1884 (0) 14: 217 - 14: 447 (0)	13: 1117 - 14: 214 (0)	14: 522 - 14: 634 (0)				13: 855 - 13: 1115 (0)	14: 635 - 14: 785 (0)		13: 66|526 - 13: 532|758 (0)	13: 1117 - 14: 214 (0)	16: 693 - 16: 1431 (0)		13: 387 - 13: 688 (0)	10: 56|66 - 10: 519|354 (0) 11: 155 - 11: 769 (0)	18: 211 - 18: 658 (0) 18: 57|374 - 18: 470|586 (0)	8: 611 - 8: 1040 (0) 11: 155 - 11: 769 (0) 16: 693 - 16: 1431 (0)
Müller (2020)	19	32: 10|28 - 32: 454|269 (0)	16: 338 - 16: 632 (0)	26: 8|35 - 26: 457|266 (0)	22: 19|29 - 22: 461|269 (0) 25: 7|32 - 25: 953|275 (0) 26: 489|37 - 26: 922|267 (0)	36: 30|33 - 36: 955|261 (0)				22: 477|30 - 22: 929|270 (0)						27: 9|36 - 27: 433|258 (0)			27: 473|35 - 27: 939|264 (0)	29: 20|28 - 29: 471|262 (0)	29: 488|34 - 29: 917|260 (0)		16: 214 - 16: 336 (0) 17: 15|95 - 17: 931|358 (0)	30: 7|27 - 30: 463|252 (0)		13: 57 - 13: 386 (0)				13: 57 - 13: 386 (0)
Neuenschwander et al. (2020)	0
Neumeier (2020) / brlv (2020)	3																1: 2905 - 1: 3129 (0)				1: 3273 - 1: 3640 (0)							1: 1705 - 1: 2355 (0)
Petersen und Heimbach (2020)	6												2: 100 - 2: 329 (0)			2: 391 - 2: 590 (0)							2: 391 - 2: 590 (0)			1: 795 - 1: 1177 (0)	2: 100 - 2: 329 (0)
Piatti et al. (2020)	0
Porsch und Porsch (2020)	9		10: 1592 - 10: 2033 (0)		11: 122 - 11: 229 (0)				11: 1297 - 11: 1778 (0)	11: 1297 - 11: 1778 (0)	11: 230 - 11: 636 (0)														11: 641 - 11: 1028 (0) 11: 1033 - 11: 1292 (0) 11: 2081 - 11: 2392 (0)			10: 1210 - 10: 1587 (0)
Rathgeb (2020)	8		18: 40|50 - 18: 661|517 (0) 20: 34|65 - 20: 685|509 (0)																8: 51|68 - 8: 692|481 (0)							17: 37|51 - 17: 675|521 (0)		5: 43|66 - 5: 687|483 (0)		7: 78|48 - 7: 682|519 (0) 10: 34|56 - 10: 693|502 (0) 17: 37|51 - 17: 675|521 (0)
Refle et al. (2020) / Grätz und Lipps (2021)	8	30: 59|209 - 31: 564|626 (0)	30: 4 - 30: 441 (0) 30: 64|412 - 30: 545|687 (0)		30: 59|209 - 31: 564|626 (0)			30: 59|209 - 31: 564|626 (0)		26: 65|197 - 26: 547|409 (0)		26: 65|197 - 26: 547|409 (0)									30: 59|209 - 31: 564|626 (0)
Refle et al. (2020) / Grätz und Lipps (2021)	4		2: 5759 - 2: 6363 (0) 2: 302|44 - 2: 564|207 (0)																										3: 300|598 - 3: 561|750 (0)	3: 34|592 - 3: 293|746 (0)
Samson und Dukes (2020)	0
Schrammel, Tengler & Brandhofer (2020)	14			10: 66|442 - 10: 554|753 (0)	10: 66|442 - 10: 554|753 (0)	10: 66|442 - 10: 554|753 (0)								8: 197 - 8: 1206 (0) 8: 69|465 - 8: 551|753 (0)													10: 66|442 - 10: 554|753 (0) 11: 70|469 - 11: 550|752 (0) 12: 76|465 - 12: 546|751 (0) 12: 69|120 - 12: 548|411 (0) 13: 70|478 - 13: 548|748 (0) 13: 66|58 - 13: 549|342 (0) 14: 73|289 - 14: 545|580 (0) 15: 76|423 - 15: 547|739 (0)
Schober et al. (2020a)	9		1: 1266 - 1: 1626 (0)		1: 1955 - 1: 2171 (0) 1: 2215 - 1: 2677 (0) 2: 0 - 2: 220 (0)	1: 1631 - 1: 1749 (0)	1: 1752 - 1: 1952 (0)	1: 1752 - 1: 1952 (0)												2: 454 - 2: 600 (0)	2: 454 - 2: 600 (0)
Schober et al. (2020c)	3			3: 157 - 3: 436 (0)	2: 850 - 2: 1436 (0) 2: 2421 - 2: 3322 (0)
Schober et al. (2020b)	0
Schreiner et al. (2020)	7	6: 497 - 6: 608 (0) 6: 1472 - 6: 1751 (0) 7: 63|468 - 7: 551|719 (0)			7: 275 - 7: 367 (0) 8: 64|276 - 8: 548|538 (0)																		8: 61|280 - 8: 551|535 (0)						13: 1262 - 13: 1416 (0)
Schütz und Bestgen (2020)	3																1: 84|349 - 1: 519|594 (0)				3: 76|595 - 3: 529|771 (0)								2: 54|237 - 2: 535|488 (0)
Schwab et al. (2020)	17	20: 221|64 - 20: 921|365 (0)	19: 243|72 - 19: 914|372 (0)	7: 223|190 - 7: 856|220 (0) 18: 233|61 - 18: 925|365 (0)	7: 221|140 - 7: 845|188 (0)	7: 219|225 - 7: 858|259 (0)									7: 225|74 - 7: 843|101 (0)		24: 240|67 - 24: 909|363 (0)		7: 229|108 - 7: 846|136 (0)			11: 137|155 - 11: 808|249 (0) 12: 252|88 - 12: 892|227 (0) 21: 233|61 - 21: 916|367 (0)					12: 254|231 - 12: 887|305 (0) 21: 234|59 - 21: 755|369 (0) 22: 242|58 - 22: 751|360 (0) 23: 234|61 - 23: 750|361 (0)			8: 26|56 - 8: 890|408 (0)
Schwerzmann und Frenzel (2020)	43	8: 204 - 8: 446 (0) 8: 48|64 - 8: 913|432 (0) 9: 168 - 9: 454 (0) 9: 51|72 - 9: 911|415 (0) 11: 232 - 11: 505 (0) 11: 58|72 - 11: 911|428 (0)		14: 284 - 14: 442 (0) 14: 38|34 - 14: 909|425 (0) 16: 289 - 16: 503 (0) 16: 33|32 - 16: 911|423 (0)	18: 35|30 - 18: 873|429 (0) 39: 29|28 - 39: 896|445 (0) 40: 310 - 40: 469 (0) 40: 36|29 - 40: 695|439 (0)	12: 39|26 - 12: 854|424 (0) 24: 370 - 24: 663 (0) 24: 32|32 - 24: 729|431 (0)									17: 36|19 - 17: 847|440 (0)	17: 36|19 - 17: 847|440 (0)		17: 36|19 - 17: 847|440 (0)			17: 36|19 - 17: 847|440 (0) 34: 556 - 34: 671 (0) 34: 33|26 - 34: 918|444 (0) 40: 36|29 - 40: 695|439 (0)	17: 36|19 - 17: 847|440 (0)				19: 0 - 19: 88 (0) 19: 37|28 - 19: 914|426 (0)	13: 293 - 13: 642 (0)	27: 710 - 27: 897 (0) 27: 32|33 - 27: 877|414 (0) 28: 245 - 28: 507 (0) 28: 34|32 - 28: 845|404 (0) 29: 242 - 29: 451 (0) 29: 30|29 - 29: 899|419 (0) 33: 271 - 33: 446 (0) 33: 34|32 - 33: 918|439 (0)		8: 339 - 8: 364 (0)
Seda und Ottacher (2020)	7			4: 23|7 - 4: 611|366 (0)	4: 23|7 - 4: 611|366 (0)	4: 23|7 - 4: 611|366 (0)											4: 23|7 - 4: 611|366 (0) 5: 24|55 - 5: 648|320 (0)									3: 21|33 - 3: 699|325 (0)		6: 24|48 - 6: 555|322 (0)
Spiel und Holzer (2020)	8				2: 127 - 2: 269 (0)																1: 2519 - 1: 2952 (0)	2: 271 - 2: 462 (0)					1: 1295 - 1: 1545 (0) 1: 2003 - 1: 2457 (0)		2: 612 - 2: 700 (0)
Steiner et al. (2020)	16	12: 39|9 - 12: 659|403 (0) 13: 37|9 - 13: 677|408 (0)		9: 41|10 - 9: 669|413 (0)	9: 41|10 - 9: 669|413 (0) 13: 37|9 - 13: 677|408 (0)	9: 41|10 - 9: 669|413 (0)		9: 41|10 - 9: 669|413 (0)		13: 37|9 - 13: 677|408 (0)				6: 14|11 - 6: 680|406 (0)			8: 17|11 - 8: 700|411 (0) 11: 39|50 - 11: 670|414 (0)												12: 39|9 - 12: 659|403 (0) 13: 37|9 - 13: 677|408 (0)
Steinmayr und Christiansen (2020) / Steinmayr et al. (2020)	9					1: 1635 - 1: 2336 (0)								2: 1853 - 2: 2113 (0)							2: 2115 - 2: 2417 (0)			2: 1180 - 2: 1665 (0) 2: 1667 - 2: 1851 (0)	2: 2115 - 2: 2417 (0)	2: 53|550 - 2: 454|785 (0)		2: 925 - 2: 1178 (0)		2: 542 - 2: 792 (0)
Tengler et al. (2020) / Schrammel et al. (2020)	22		20: 875 - 20: 1005 (0) 21: 94|428 - 21: 495|702 (0)	23: 107|427 - 23: 494|697 (0) 24: 107|421 - 24: 488|696 (0)	23: 107|427 - 23: 494|697 (0) 24: 107|421 - 24: 488|696 (0)	23: 107|427 - 23: 494|697 (0) 24: 107|421 - 24: 488|696 (0)		23: 107|427 - 23: 494|697 (0) 24: 107|421 - 24: 488|696 (0)		23: 107|427 - 23: 494|697 (0)											24: 107|421 - 24: 488|696 (0) 27: 107|337 - 27: 493|616 (0)					17: 106|425 - 17: 492|698 (0) 17: 108|156 - 17: 522|412 (0)	23: 107|427 - 23: 494|697 (0) 26: 103|179 - 26: 502|445 (0) 28: 102|232 - 28: 500|506 (0)	19: 105|165 - 19: 498|696 (0)
Thies und Klein (2020)	20	2: 737 - 2: 863 (0)	4: 447 - 4: 969 (0)					4: 276 - 4: 444 (0) 4: 1195 - 4: 1560 (0)	6: 1250 - 6: 1681 (0)	6: 720 - 6: 820 (0)		6: 1118 - 6: 1248 (0)	8: 510 - 8: 661 (0)	8: 662 - 8: 1013 (0)					8: 1016 - 8: 1312 (0) 9: 36|36 - 9: 560|225 (0)						11: 83 - 11: 392 (0) 11: 37|169 - 11: 559|446 (0)			8: 200 - 8: 361 (0) 9: 31|237 - 9: 564|648 (0)	2: 866 - 2: 1307 (0) 6: 1250 - 6: 1681 (0)	4: 447 - 4: 969 (0) 10: 55 - 10: 715 (0) 10: 37|33 - 10: 566|473 (0)
Trültzsch-Wijnen und Trültzsch-Wijnen (2020)	34	23: 711 - 23: 910 (0) 23: 61|449 - 23: 533|754 (0) 24: 63|529 - 24: 534|780 (0)	19: 97 - 19: 560 (0) 19: 105|446 - 19: 498|782 (0) 19: 109|56 - 19: 500|327 (0)		24: 62|115 - 24: 533|364 (0) 27: 134 - 27: 1443 (0) 27: 1445 - 27: 2021 (0) 28: 58|131 - 28: 532|781 (0) 29: 64|249 - 29: 535|700 (0)	14: 721 - 14: 1003 (0) 15: 148|572 - 15: 455|782 (0) 15: 65|88 - 15: 536|452 (0)		25: 66|168 - 25: 535|475 (0)	25: 66|168 - 25: 535|475 (0) 26: 61|186 - 26: 551|523 (0)	25: 66|168 - 25: 535|475 (0) 26: 61|186 - 26: 551|523 (0)	22: 56 - 22: 748 (0)		16: 373 - 16: 517 (0) 17: 89|69 - 17: 513|786 (0)	16: 1358 - 16: 1938 (0) 17: 89|69 - 17: 513|786 (0) 18: 19 - 18: 445 (0) 18: 70|169 - 18: 521|656 (0)					30: 67|271 - 30: 539|540 (0)				24: 63|529 - 24: 534|780 (0) 25: 66|168 - 25: 535|475 (0)		30: 67|271 - 30: 539|540 (0)			20: 351 - 20: 496 (0) 20: 498 - 20: 1823 (0) 21: 64|55 - 21: 527|777 (0)
Vuorikari et al. (2020)	16	13: 74|457 - 13: 533|774 (0) 14: 87|419 - 14: 535|773 (0)	10: 74|519 - 10: 547|719 (0) 10: 80|257 - 10: 551|412 (0)		14: 77|87 - 14: 542|332 (0) 15: 81|390 - 15: 543|639 (0) 16: 71|434 - 16: 572|777 (0)				8: 71|257 - 8: 546|474 (0)		11: 86|107 - 11: 549|309 (0) 12: 80|353 - 12: 538|643 (0)		9: 83|126 - 9: 547|433 (0)	9: 83|126 - 9: 547|433 (0)					16: 88|119 - 16: 553|333 (0)						16: 88|119 - 16: 553|333 (0)			11: 84|378 - 11: 560|742 (0)	16: 71|434 - 16: 572|777 (0)
Wacker et al. (2020)	10		15: 1151 - 15: 1519 (0) 15: 54|358 - 15: 425|537 (0)										19: 62|335 - 19: 435|547 (0)	20: 449 - 20: 677 (0) 20: 54|403 - 20: 437|624 (0)							19: 62|335 - 19: 435|547 (0)			16: 1067 - 16: 1643 (0) 16: 48|246 - 16: 401|447 (0) 20: 449 - 20: 677 (0)				15: 1522 - 16: 468 (0)
Wildemann und Hosenfeld (2020)	33			11: 12 - 11: 345 (0) 13: 543 - 13: 878 (0)		23: 631 - 23: 1315 (0)	6: 1033 - 6: 1139 (0) 7: 279 - 7: 466 (0)	21: 13 - 21: 493 (0) 21: 98|551 - 21: 489|781 (0)	19: 690 - 20: 230 (0) 19: 67|162 - 19: 504|385 (0)		11: 639 - 11: 726 (0) 12: 113|560 - 12: 491|776 (0)	29: 4 - 29: 262 (0)				14: 724 - 14: 1287 (0) 14: 70|322 - 14: 543|541 (0) 24: 293 - 24: 1127 (0) 24: 91|295 - 24: 493|510 (0)		15: 67|415 - 15: 551|629 (0) 16: 69|160 - 16: 532|766 (0) 17: 176 - 17: 956 (0) 17: 968 - 17: 1512 (0) 17: 71|355 - 17: 553|567 (0) 19: 81|556 - 19: 492|784 (0)	21: 106|85 - 21: 488|314 (0) 22: 205 - 22: 730 (0)					26: 2288 - 27: 137 (0) 26: 1741 - 26: 2286 (0) 26: 71|211 - 26: 535|438 (0) 28: 13 - 28: 158 (0)	23: 13 - 23: 382 (0) 23: 76|558 - 23: 477|781 (0)			25: 13 - 25: 707 (0) 25: 108|519 - 25: 488|768 (0) 27: 111|218 - 27: 529|481 (0)
Wößmann et al. (2020)	45	9: 76 - 9: 197 (0) 9: 1121 - 9: 1321 (0) 9: 1793 - 9: 2301 (0) 9: 29|445 - 9: 337|770 (0)	2: 2907 - 2: 3282 (0) 5: 5566 - 5: 6200 (0)					8: 826 - 8: 1809 (0) 8: 264|508 - 8: 572|768 (0)				9: 201 - 9: 782 (0) 9: 29|445 - 9: 337|770 (0)	2: 3870 - 2: 4038 (0)	9: 2827 - 9: 2973 (0) 10: 69 - 10: 377 (0) 10: 263|471 - 10: 566|764 (0)				10: 738 - 10: 1690 (0) 10: 263|471 - 10: 566|764 (0) 11: 408 - 11: 792 (0) 11: 25|453 - 11: 336|771 (0)		11: 69 - 11: 405 (0) 11: 25|453 - 11: 336|771 (0)	10: 381 - 10: 736 (0)			2: 3870 - 2: 4038 (0)		11: 903 - 11: 1352 (0) 11: 25|453 - 11: 336|771 (0)			2: 3284 - 2: 3551 (0) 2: 3684 - 2: 3868 (0)	6: 2753 - 6: 3117 (0) 6: 3119 - 6: 3789 (0)
Ziegler und Hannemann (2020)	8				8: 32|59 - 8: 572|304 (0)			2: 29|54 - 2: 579|327 (0)					8: 32|59 - 8: 572|304 (0)								6: 31|527 - 6: 593|758 (0) 8: 32|59 - 8: 572|304 (0) 10: 31|53 - 10: 578|306 (0)		6: 31|527 - 6: 593|758 (0) 10: 31|53 - 10: 578|306 (0)
Zinn und Bayer (2020)	3									14: 128 - 14: 636 (0) 14: 64|337 - 14: 545|651 (0)																			14: 64|337 - 14: 545|651 (0)
