# Supplementary material for: Meta-Review on findings about teaching and learning in distance education during the Corona pandemic—evidence from Germany, Austria and Switzerland
Source: Z Erziehwiss. 2021 Mar 4;24(2):237–311. [Article in German] doi: 10.1007/s11618-021-01000-z (PMC7931167; doi:10.1007/s11618-021-01000-z)
Supplement: Supplementary file 3 [file 11618_2021_1000_MOESM3_ESM.xlsx]

## Sheet: Tabelle1
Kodiereinheit:	Absatz, mehrzeilige Textstelle, Abbildung, Tabelle; und/oder Teile davon
Für alle Kategorien gilt, dass sowohl die Selbst- als auch Fremdeinschätzung teil der Kategorien sind.
Abschnitt	Kategorie	Definition	Ankerbeispiel
5.1.1.	Lernerfolg	Die Kategorie "Lernerfolg" umfasst alle Befunde, die direkt Aufschluss über den Lernerfolg der Schüler*innen während des Fernunterrichts geben. Hierzu zählen insbesondere Selbsteinschätzungen der Schüler*innen zum Lernerfolg während des Fernunterrichts, aber auch Fremdeinschätzungen durch Eltern und Lehrkräfte. Neben der direkten Einschätzung des Lernerfolgs zählen auch Befunde zu Auswirkungen de…	Über alle Stufen sind es etwas über die Hälfte der Lernenden, welche die gleiche Leistung zuhause wie im Präsenzunterricht erbringen (Z1 51%; Z2 59%; Sek I 55%). Etwa 1/5 erbringt eine schlechtere und knapp 1/7 eine bessere Leistung zuhause. Schwerzmann und Frenzel (2020), S. 9: 204
5.1.2.	aufgewandte Lernzeit	Die Kategorie "aufgewandte Lernzeit" umfasst alle Befunde, die das quantiative Ausmaß, das Schüler*innen im Fernunterricht zuhause für das Lernen und für schulische Belange investieren, beschreiben. Hierzu zählen insbesondere Angaben zur Anzahl an täglich oder wöchentlich investierte Stunden für schulische Aufgaben.	On average, pupils spent 22 hours a week on their schooling, which is more than 12 hours less than in the last wave. Split by age, Figure 5.7. shows that whereas age groups did not differ much in time spent on studies in the last wave, the decrease in hours was sharpest among the youngest age group. The 14-15-year-old age group decreased study hours from 36 to 19 hours per week. Differences becam…
5.1.3.	Lernmotivation	Die Kategorie "Lernmotivation" umfasst alle Befunde, die Aufschluss über die intrinsische Motivation der Lernenden im Fernunterricht geben. Hier sind insbesondere positive Emotionen beim Lernen im Fernunterricht und beim Lernen mit digitalen Medien gemeint. Aus Eltern- und Lehrersicht zählen etwa auch Befunde zu Fragen der Motivierung ihrer Kinder/ihrer Schüler*innen und der Einschätzung, ob die …	Insgesamt schätzt 48,5 Prozent der Eltern ihr Kind als sehr oder ziemlich motiviert ein (Abb. 7). 51,1 Prozent der Eltern schätzt ihr Kind als eher wenig bis nicht motiviert ein. Dass Ergebnis zeigt, dass das Homeschooling über 50 Prozent der Eltern hinsichtlich der Motivierung ihres Kindes vor große Herausforderungen stellt. Wildemann und Hosenfeld (2020), S. 12: 12
5.2.	Selbständigkeit	Die Kategorie "Selbständigkeit" umfasste alle Befunde, die Aufschluss über die Schülerfähigkeiten in Hinblick auf die Selbstorganisation des Tagesablaufs, das selbstgesteuertes Lernen und den Einsatz von Lernstrategien sowie das Lernen mit digitalen Medien geben. Auch zählen Befunde, die die Überforderung und Selbstwirksamkeit der Schüler*innen im Fernunterricht beschreiben, zu dieser Kategorie.	Was die Organisation des Lernens betrifft, stimmen 70% der Aussage zu, sich beim Lernen einen Plan über zu erledigende Aufgaben zu machen. Fixe tägliche Lernzeiten werden von nur rund 38% der Befragten eingehalten. Schober et al. (2020), S. 2: 1955
5.3.1.	technische Ausstattung	Die Kategorie "technische Ausstattung" umfasst alle Befunde, die den Zugang zu, die ausreichende Verfügbarkeit von und die Herausforderungen im Fernunterricht aufgrund von technischer Ausstattung der Schüler*innen zuhause beschreiben. Darüber hinaus werden Angaben zur Lernplatz (z.B. eigener Schreibtisch, eigenes Zimmer) unter diese Kategorie subsummiert. Nicht in diese Kategorie fallen die techn…	Der Großteil der befragten Eltern, nämlich 89,8% verfügt über eine ausreichende technische Ausstattung, welche die Voraussetzung für das Arbeiten im Homeschooling ist. Allerdings fehlten 10,2% der Familien diese Voraussetzungen. ADAS und LIFE (2020), S. 8: 3
5.3.2.	familiäre Unterstützung	-
5.3.2.1.	die Rolle der Mütter	Die Kategorie "die Rolle der Mütter" umfasst alle Befunde, die die Aufteilung der Kinder- und Lernbetreuung im Fernunterricht zwischen den Müttern und Vätern beschreiben.	Wie Abbildung 29 zeigt, wird am häufigsten die Mutter als diejenige Person genannt (83,8%), die die Schüler/-innen unterstützt, wenn sie im Rahmen der „Schule zu Hause“ auf Probleme stoßen, gefolgt vom Vater (63,4%). Heller und Zügel (2020), S. 39: 245
5.3.2.2.	Zeit für die Betreuung	Die Kategorie "Zeit für die Betreuung" umfasst alle Befunde, die den elterlichen/familiären Unterstützungsbedarf und das quantitative Ausmaß der Betreuung und Unterstützung der Kinder beim Lernen im Fernunterricht durch die Eltern betreffen. Darüber hinaus beinhaltet diese Kategorie auch Befunde zur fehlenden Zeit, die Eltern monieren.	Eltern mit Kindern von 6 bis 14 Jahren wenden durchschnittlich etwa zwei Stunden pro Tag für Homeschooling auf. Berghammer (2020), S. 2: 54
5.3.2.3.	Kompetenzen und Wissen der Eltern	Die Kategorie "Wissen der Eltern" umfasst alle Befunde, die Auskunft über die Rolle und Verfügbarkeit des fachlichen Wissens, das Eltern für die Lernunterstützung ihrer Kinder im Fernunterricht benötigen. Insbesondere Hinweise zum fehlenden Wissen als Herausforderung oder Hindernis für die Lernunterstützung fallen in diese Kategorie.	Dem Engagement der Eltern steht nicht selten eine gewisse Hilflosigkeit gegenüber. 37% aller Schüler_innen meinen, dass ihre Eltern oft nicht wissen, wie sie ihnen helfen können. Je älter die Schüler_innen, desto eher ist das der Fall. Holtgrewe et al. (2020), S. 12: 3475
5.3.2.4.	Selbstwirksamkeit der Eltern	Die Kategorie "Selbstwirksamkeit der Eltern" umfasst alle Befunde, die Auskunft darüber geben, wie selbstwirksam sich Eltern in ihrer Rolle als "Ersatzlehrpersone" bzw. bei der Lernunterstützung ihrer Kinder im Fernunterricht empfinden. Insbesondere Aussagen dazu, wie gut sie mit der Lernunterstützung zurecht kommen bzw. ob sie diese überfordert, fallen in diese Kategorie.	71 Prozent geben an, mit der Organisation des Lernens für ihre Kinder aktuell gut zurechtzukommen. Thies und Klein (2020), S. 7: 720
5.3.2.5.	Gestaltung der Lernbetreuung	Die Kategorie "Gestaltung der Lernbetreuung" umfasst alle Befunde zu den inhaltlichen Tätigkeiten, Lernmethoden, -tools und Medien, die von den Eltern zur Unterstützung ihrer Kinder beim Lernen im Fernunterricht eingesetzt werden.	2.710 (67.8%) der Befragten kontrollieren die Vollständigkeit der Bearbeitung, 2.834 (70.9%) kontrollieren die Korrektheit von Lösungen, und 2.400 der Befragten (60.1%) lösen Aufgaben mit den Kindern gemeinsam. 632 (15.8%) Personen zeigen zusätzlich Videos zur Unterstützung, 1.118 (28%) nutzen das Internet, und 1.659 (41.5%) nutzen Lernapps und -software, um den Kindern beim Lernen zu helfen. Por…
5.3.2.6.	Konflikte, Streit und Spannungen im Fernunterricht	Die Kategorie "Konflikte und Streit im Fernunterricht" umfasst alle Befunde zu Spannungen, Konflikten und Streit aufgrund der häuslichen Betreuung der Kinder während der Schulschließung.	Es zeigt sich sogar ein schwacher Trend dahingehend, dass aktuell weniger Jugendliche solch ein Verhalten erleben mussten: Vor den Schulschliessung gaben 46,2 (Mutter) bzw. 38,0 % (Vater) der Befragten an, dass die Eltern mindestens selten verbal aggressiv waren; in Bezug auf die zurückliegenden Wochen lagen die Anteile bei 44,3 und 36,6 %. Baier und Kamenowski (2020), S. 16: 337
5.4.1.	Maßnahmen hoher Anteil echter Lernzeit	-
5.4.1.1.	Regelmäßiger Kontakt und Bereitstellung von Lernmaterialien	Die Kategorie "Regelmäßiger Kontakt und Bereitstellung von Lernmaterialien" umfasst alle Befunde, die das quantitative Ausmaß beschreiben, in dem die Lehrer*innen mit ihren Schüler*innen und Eltern während des Fernunterrichts im Kontakt stehen. Inbesondere fallen in diese Kategorie Befunde, die über einen zu geringen oder fehlenden Lehrer-Schüler-Kontakt berichten. Darüber hinaus umfasst diese Ka…	53% of Austrian pupils in secondary education (10 to 18 years old) reported weekly contacts with their teachers and 41% even had daily contact. Trültzsch-Wijnen und Trültzsch-Wijnen (2020), S. 17: 373
5.4.1.2.	Organisation von digital unterstütztem Fernunterricht	Die Kategorie "Organisation von digital unterstütztem Fernunterricht" umfasst alle Befunde, die Aufschluß über das quantitative Ausmaß des von den Lehrpersonen realisierten digitalen Online-Unterrichts.	Bei der Häufigkeit der Videokonferenzen, gaben die Eltern an, dass 74 Prozent der Mathe-, 77 Prozent der Deutsch-, 78 Prozent der Englisch- und 85 Prozent der Biologie-/Sachunterrichtlehrkräfte noch keinen Unterricht per Videokonferenz durchgeführt hatten. Steinmayr und Christiansen (2020), S. 3: 1853
5.4.1.3.	regelmäßige Überprüfung der bearbeiteten Lernaufgaben	Die Kategorie "regelmäßige Überprüfung der bearbeiteten Lernaufgaben" umfasst alle Befunde, die Aufschluss über das quantitative Ausmaß geben, in dem Lehrpersonen die von den Schüler*innen bearbeiteten Aufgaben kontrollieren. Nicht in diese Kategorie fallen Befunde zum Feedback durch Lehrpersonen. Hierfür existiert eine eigenen Subkategorie.	Die befragten Lehrkräfte berichteten mehrheitlich, dass sie sich während der Corona-Pandemie regelmäßig einen Überblick über die lernbezogenen Aktivitäten der Schülerinnen und Schüler verschafften (M = 1,72; SD = 0,80), Musterlösungen zur Verfügung stellten (M = 1,66; SD = 0,95) sowie Feedback gaben. Lorenz et al. (2020), S. 14: 1117
5.4.1.4.	Struktur und Klarheit	Die Kategorie "Struktur und Klarheit" umfasst alle Befunde, die beschreiben, inwiefern der Fernunterricht - und hier insbesondere die Anforderungen, Lernaufgaben und Lernmaterialen - für die Lernenden klar und verständlich sind.	Auf die Frage der Aufgabenklarheit (Abb. 13) gibt 22,8 Prozent der Eltern an, dass die Aufgaben, die ihr Kind für das Homeschooling erhält, immer so klar formuliert sind, dass es sie selbstständig bearbeiten kann. 56,3 Prozent der Eltern gibt an, dass dies oft der Fall ist, 18.3 Prozent sagt, dass dies selten der Fall ist. Lediglich 2,3 Prozent der Eltern stellt fest, dass die Aufgaben nie klar f…
5.4.1.5.	Anteil erreichter Schüler*innen	Die Kategorie "erreichte Schüler*innen" umfasst alle Befunde, die Auskunft über den Anteil an Schüler*innen geben, die von den Lehrkräften im Fernunterricht (über analoge und digitale Medien) erreicht werden. Auch fallen Befunde in diese Kategorie, die beschreiben, inwiefern die Erreichbarkeit der Schüler*innen als Herausforderung im Fernunterricht gesehen wird.	Nur gut ein Drittel von ihnen (34,8 %) gibt an, alle Schülerinnen und Schüler erreicht haben zu können. Dieser Anteil lag an Gymnasien etwas niedriger (29,1 %) und an Grundschulen sowie weiterführenden Schulen (ohne Gymnasien) etwas höher (38,6 % bzw. 33,8 %). Der Anteil der Lehrkräfte, der angab, nur einige bzw. keine Schülerinnen und Schüler erreicht haben zu können, liegt bei 11,2 %. Eickelman…
5.4.2.	Maßnahmen kognitive Aktivierung	-
5.4.2.1.	Aufgabentyp	Die Kategorie "Aufgabentyp" umfasst alle Befunde, die beschreiben, in welchem Ausmaß auch Lernaufgaben im Fernunterricht zum Einsatz kommen, von denen angenommen werden kann, dass sie Lernen auf höheren kognitiven Niveaustufen anstoßen. Damit sind insbesondere Lernaufgaben gemeint, die über das Abarbeiten von Arbeitsblättern und Arbeitsaufträgen hinaus gehen.	Wie die Abbildungen 8 und 9 zeigen, belegen fächerübergreifend die Aufträge „Aufgaben lösen“ und „Texte lesen“ die beiden ersten Plätze. Eher unkonventionelle Formate wie „kreative Arbeitsaufträge“ oder „selbst experimentieren“ kommen über alle Fächer gesehen in einer Minderheit der Fälle zum Einsatz. Heller und Zügel (2020), S. 19: 1162
5.4.2.2.	kooperatives Lernen	Die Kategorie "kooperatives Lernen" umfasst alle Befunde, die das Ausmaß der Gelegenheiten zum kooperativen Lernen und das Ausmaß des tatsächlichen kooperativen Lernens der Schüler*innen im Fernunterricht beschreiben.	30 Prozent der Schülerinnen und Schüler lernen gemeinsam mit ihren engsten Freunden beispielsweise via Skype. Huber et al. (2020), S. 29: 1445
5.4.2.3.	Verfügbarkeit der Lehrperson für Schülerfragen	Die Kategorie "Verfügbarkeit der Lehrperson für Schülerfragen" umfasst alle Befunde, die Auskunft darüber geben, in welchem Ausmaß Lehrkräfte im Fernunterricht für ihre Schüler*innen jederzeit verfügbar sind, wenn diese Fragen und Probleme (beim Lernen) haben.	Insgesamt fühlen sich die Befragten von ihren Lehrpersonen gut unterstützt. Nur 3% wissen nicht, wie sie Lehrpersonen bei Fragen erreichen können Schober et al. (2020), S. 3: 454
5.4.3.	Maßnahmen Lernunterstützung	-
5.4.3.1.	Betreuung bzw. Lehrer-Schüler-Beziehung	Die Kategorie "Betreuung bzw. Lehrer-Schüler-Beziehung" umfasst alle Befunde zu Fragen rund um die Betreuung der Lernenden durch die Lehrer*innen im Fernunterricht. Darunter fallen etwa Fragen, die die Zufriedenheit der Schüler*innen und Eltern mit der Qualität und Quantität der Lehrerbetreuung betreffen.	Ebenso gab mindestens die Hälfte der Eltern an, dass keine der genannten Fachlehrer/innen bislang persönlichen Kontakt mit ihren Kindern per Telefon oder anderen medialen Kommunikationsmöglichkeiten hatte. Der prozentuale Anteil von völlig fehlendem Kontakt zu den Eltern war noch deutlich höher. Steinmayr und Christiansen (2020), S. 3: 2115
5.4.3.2.	Differenzierung und Individualisierung	Die Kategorie "Differenzierung und Individualisierung" umfasst alle Befunde, die auf differenzierende und individualisierende Maßnahmen im Fernunterricht hindeuten. Damit ist etwa die Frage gemeint, ob für unterschiedliche Schülergruppen unterschiedliche Aufgabenformat und Aufgaben mit unterschiedlichem Schwierigkeitsniveau eingesetzt werden; oder ob der Lernstand der Schüler*innen im Fernunterri…	Wöchentliches, individuelles Coaching mit dem Klassenlehrer/der Klassenlehrerin/Vertrauensperson kommt immerhin in 29 Prozent (Mitarbeitende der Schule) bis 45 Prozent (Schulleitungen) der Fälle (eher) vor. Huber et al. (2020), S. 29: 2004
5.4.3.3.	Passung der Lernaufgaben	Die Kategorie "Passung der Lernaufgaben" umfasst alle Befunde, die im Sinne von individualsierenden Maßnahmen beschreiben, in welchem Ausmaß Lernaufgaben im Fernunterricht als adäquat für die Schüler*innen eingeschätzt werden. Dabei ist mit "passend" insbesondere das Schwierigkeitsniveau gemeint.	Insgesamt berichten 22% der Schüler_innen von Schwierigkeiten bei der Bewältigung der Aufgaben. Holtgrewe et al. (2020), S. 9
5.4.3.4.	Feedback	Die Kategorie "Feedback" umfasst alle Befunde, die das quantitative Ausmaß des von den Lehrpersonen im Fernunterricht gewährten Feedbacks beschreiben.	Zwischen 59 (Deutsch) und 74 (Biologie/Sachunterricht) Prozent der Eltern berichteten, dass ihr Kind noch kein Feedback von Lehrkräften zu den Lösungen der Aufgaben bekommen hatten. Steinmayr und Christiansen (2020), S. 3: 1667
5.4.4.	Maßnahmen zur Unterstützung der Eltern	Die Kategorie "Maßnahmen zur Unterstützung der Eltern" umfasst alle Befunde, die Maßnahmen betreffen, die Lehrpersonen und Schulen setzen, um die Eltern beim Distance Learning ihrer Kinder zu unterstützen. Insbesondere fallen unter diese Kategorie Befunde zum Informations- und Unterstützungsangebot der Schulen und Lehrkräfte sowie die Zufriedenheit und die Bedarfe der Eltern in diesem Zusammenhan…	Knapp die Hälfte der Befragten gab an, dass sie keinen persönlichen Kontakt zur Klassenlehrkraft haben (n=1.928/48.3%). 1.483 Befragte (37.1%) nannten als Kontakthäufigkeit „einmal pro Woche“, und 584 der befragten Eltern haben häufiger Kontakt (14.6%). Porsch und Porsch (2020), S. 12: 1033
5.4.5.	globale Qualitätseinschätzung des Fernunterrichts	Die Kategorie "globale Qualitätseinschätzung des Fernunterrichts" umfasst alle Befunde, die ein globales Urteil der Befragten zum Fernunterricht abgeben. Etwa wie zufrieden sie mit dem Fernunterricht sind oder ob dieser gut funktioniert.	Knapp 80% aller Befragten über alle Stufen hinweg sind mit dem Fernunterricht zufrieden. Schwerzmann und Frenzel (2020), S. 20: 0
5.5.	Lehrerkompetenzen im Fernunterricht	Die Kategorie "Lehrerkompetenzen" umfasst alle Befunde, die das Ausmaß beschreiben, in dem Lehrpersonen sich selbst als kompetent, erfahren, vorbereitet, motiviert und selbstwirksam für den Fernunterricht beschreiben bzw. von Schüler*innen und Eltern beschrieben werden.	Der Großteil der Lehrkräfte (80,7 %) gibt an, mit der neuen Situation gut zurechtgekommen zu sein. Allerdings gibt knapp ein Sechstel der Lehrkräfte (15,5 %) an, sich überfordert zu fühlen. Hier liegt der Anteil an den weiterführenden nichtgymnasialen Schulen, möglicherweise den Schulen mit einer besonders herausfordernden Schülerschaft, mit etwas mehr als einem Fünftel (20,8 %) besonders hoch. E…
5.6.	Technologieeinsatz im Fernunterricht	Die Kategorie "Technologieeinsatz im Fernunterricht" umfasst alle Befunde, die Aufschluss darüber geben, welche digitalen oder analogen Medien eingesetzt werden, um mit den Schüler*innen im Fernunterricht zu kommunizieren bzw. den Fernunterricht zu organisieren (z.B. um Lernmaterialien zu übermitteln).	Die E-Mail war die unkomplizierteste und einfachste Möglichkeit, auf den schnellen Lockdown zu reagieren. Die Realschullehrkräfte sind aber innovativ und finden viele andere Wege, um mit den Schülern in Kontakt zu treten. brlv (2020), S. 4: 342
